# Supplementary material for: Revision of the family Carabodidae (Acari, Oribatida) VII. Redefinition of the genus Malgasodes; redescription of M. curvisetus Mahunka, 2000; and complementary description of M. hungarorum Mahunka, 2010. Phylogenetic relationships between Malgasodes, Bovicarabodes, Afticarabodes, Congocepheus and Cavaecarabodes are discussed
Source: Zookeys. 2014 Aug 15;(435):25–48. doi: 10.3897/zookeys.435.8071 (PMC4141185; doi:10.3897/zookeys.435.8071)
Supplement: XML Treatment for Malgasodes [file zookeys.435.8071-treatment1.xml]

<!DOCTYPE tp:taxon-treatment
  PUBLIC "-//TaxonX//DTD Taxonomic Treatment Publishing DTD v0 20100105//EN" "tax-treatment-NSO.dtd">
<tp:taxon-treatment xmlns:tp="http://www.plazi.org/taxpub"><tp:treatment-meta><kwd-group><label>Taxon classification</label><kwd><named-content content-type="kingdom">Animalia</named-content></kwd><kwd><named-content content-type="order">Oribatida</named-content></kwd><kwd><named-content content-type="family">Carabodidae</named-content></kwd></kwd-group><mixed-citation publication-type="journal"><person-group><name><surname>Fernandez</surname><given-names>Nestor</given-names></name><name><surname>Theron</surname><given-names>Pieter</given-names></name><name><surname>Rollard</surname><given-names>Christine</given-names></name><name><surname>Castillo</surname><given-names>Elio Rodrigo</given-names></name></person-group><article-title>Revision of the family Carabodidae (Acari, Oribatida) VII. Redefinition of the genus <italic>Malgasodes</italic>; redescription of <italic>M. curvisetus</italic> Mahunka, 2000; and complementary description of <italic>M. hungarorum</italic> Mahunka, 2010. Phylogenetic relationships between Malgasodes, <italic>Bovicarabodes</italic>, <italic>Afticarabodes</italic>, <italic>Congocepheus</italic> and <italic>Cavaecarabodes</italic> are discussed</article-title><source>Zookeys</source><day>15</day><month>8</month><year>2014</year><volume>2014</volume><issue>435</issue><fpage>25</fpage><lpage>48</lpage><pub-id pub-id-type="doi">10.3897/zookeys.435.8071</pub-id></mixed-citation></tp:treatment-meta><tp:nomenclature><label>Genus</label><tp:taxon-name>
                        <tp:taxon-name-part taxon-name-part-type="genus">Malgasodes</tp:taxon-name-part>
                    </tp:taxon-name><tp:taxon-authority>Mahunka, 2000</tp:taxon-authority><tp:nomenclature-citation-list><tp:nomenclature-citation><tp:taxon-name>Malgasodes curvisetus</tp:taxon-name><comment><xref ref-type="bibr" rid="B25">Mahunka (2000</xref>, 87 p) established the genus, with as type species (87–90 p, Figures 1–6).</comment></tp:nomenclature-citation></tp:nomenclature-citation-list></tp:nomenclature><tp:treatment-sec sec-type="Redescription"><title>Redescription.</title><p><bold>Diagnosis.</bold> Prodorsum with elevated processes; without posterior prodorsal depression. Lamellae dorsolateral. Bothridia with smooth bothridial ring and bothridial tooth. Notogaster with conspicuous anterior notogastral depression, fourteen pairs of setae, four pairs of setae inside anterior notogastral depression; four pairs around notogastral depression; two pairs posterior and externally to depression; four pairs marginally to notogaster. Interlamellar and notogastral setae long, simple (except four marginal pairs). Supratutorial depression, Pedotecta I, II, discidium, humeral apophysis present. Notogastral border tectum not prolonged by a limbus, notogastral and ventral fig separated.</p><p>Epimeral chaetotaxy 3-1-3-3. Anterior genital furrow present. Four pairs of genital setae; aggenital setae posterior to genital opening. Three pairs of adanal setae; anal fig slightly tipped. Two pairs of anal setae.</p><!--PageBreak--></tp:treatment-sec><ref-list><ref id="B25"><mixed-citation xmlns:xlink="http://www.w3.org/1999/xlink" xlink:type="simple"><person-group><name name-style="western"><surname>Mahunka</surname><given-names>S</given-names></name></person-group> (<year>2000</year>) <article-title><italic>Malgasodes</italic> gen.n.with two news species from Madagascar (Acari: Oribatida: Carabodidae).</article-title><source>International Journal of Acarology</source><volume>26</volume>(<issue>1</issue>): <fpage>87</fpage>–<lpage>91</lpage>. doi: <ext-link ext-link-type="doi" xlink:href="10.1080/01647950008683639" xlink:type="simple">10.1080/01647950008683639</ext-link></mixed-citation></ref></ref-list></tp:taxon-treatment>
