# Supplementary material for: Revision of the family Carabodidae (Acari, Oribatida) VII. Redefinition of the genus Malgasodes; redescription of M. curvisetus Mahunka, 2000; and complementary description of M. hungarorum Mahunka, 2010. Phylogenetic relationships between Malgasodes, Bovicarabodes, Afticarabodes, Congocepheus and Cavaecarabodes are discussed
Source: Zookeys. 2014 Aug 15;(435):25–48. doi: 10.3897/zookeys.435.8071 (PMC4141185; doi:10.3897/zookeys.435.8071)
Supplement: XML Treatment for Malgasodes curvisetus [file zookeys.435.8071-treatment2.xml]

<!DOCTYPE tp:taxon-treatment
  PUBLIC "-//TaxonX//DTD Taxonomic Treatment Publishing DTD v0 20100105//EN" "tax-treatment-NSO.dtd">
<tp:taxon-treatment xmlns:tp="http://www.plazi.org/taxpub"><tp:treatment-meta><kwd-group><label>Taxon classification</label><kwd><named-content content-type="kingdom">Animalia</named-content></kwd><kwd><named-content content-type="order">Oribatida</named-content></kwd><kwd><named-content content-type="family">Carabodidae</named-content></kwd></kwd-group><mixed-citation publication-type="journal"><person-group><name><surname>Fernandez</surname><given-names>Nestor</given-names></name><name><surname>Theron</surname><given-names>Pieter</given-names></name><name><surname>Rollard</surname><given-names>Christine</given-names></name><name><surname>Castillo</surname><given-names>Elio Rodrigo</given-names></name></person-group><article-title>Revision of the family Carabodidae (Acari, Oribatida) VII. Redefinition of the genus <italic>Malgasodes</italic>; redescription of <italic>M. curvisetus</italic> Mahunka, 2000; and complementary description of <italic>M. hungarorum</italic> Mahunka, 2010. Phylogenetic relationships between Malgasodes, <italic>Bovicarabodes</italic>, <italic>Afticarabodes</italic>, <italic>Congocepheus</italic> and <italic>Cavaecarabodes</italic> are discussed</article-title><source>Zookeys</source><day>15</day><month>8</month><year>2014</year><volume>2014</volume><issue>435</issue><fpage>25</fpage><lpage>48</lpage><pub-id pub-id-type="doi">10.3897/zookeys.435.8071</pub-id></mixed-citation></tp:treatment-meta><tp:nomenclature><tp:taxon-name>
                            <tp:taxon-name-part taxon-name-part-type="genus">Malgasodes</tp:taxon-name-part>
                            <tp:taxon-name-part taxon-name-part-type="species">curvisetus</tp:taxon-name-part>
                        </tp:taxon-name><tp:taxon-authority>Mahunka, 2000</tp:taxon-authority><xref ref-type="fig" rid="F1">Figures 1</xref><xref ref-type="fig" rid="F2"/><xref ref-type="fig" rid="F3"/><xref ref-type="fig" rid="F4"/><xref ref-type="fig" rid="F5">–17</xref></tp:nomenclature><tp:treatment-sec sec-type="Diagnosis"><title>Diagnosis.</title><p><bold>Redescription. <italic>Shape</italic>:</bold> elongate ovoid.</p><p><bold><italic>Integument</italic>.</bold> Prodorsum and notogaster smooth; only zone surrounding superior eye cornea, bothridium, and lateral body with small protuberances.</p><p><bold><italic>Setation</italic>.</bold> <italic>simple</italic>, <italic>small</italic>: subcapitular, epimeric, genital, aggenital, anal, adanal; <italic>simple</italic>, <italic>large</italic>, <italic>long sharply curving tip</italic>: notogastral, surrounding, posterior to and inside notogastral anterior depression and <italic>in</italic> setae; <italic>sausage-shaped</italic>, <italic>roughly-spiculate surface</italic>: <italic>le</italic> setae; <italic>phylliform</italic>, <italic>small</italic>, elevated central zone: <italic>ro</italic> setae; <italic>phylliform medium sized</italic>: <italic>h<sub>3</sub></italic>, <italic>p<sub>1</sub></italic>, <italic>p<sub>2</sub></italic>, <italic>p<sub>3</sub></italic>.</p><p><bold><italic>Prodorsum</italic>.</bold> Triangular to polyhedral. Intact elevated interlamellar process; <italic>in</italic> setae situated on elevated interlamellar process. Setae <italic>in</italic>, <italic>ro</italic>, <italic>le</italic> different shapes and lengths: <italic>in</italic>&gt; <italic>le</italic>&gt; <italic>ro</italic>; <italic>in</italic> setae directing posteriorly, exceeding the prodorsal margin. Rostral margin rounded. Shallow lamellar furrow discernible in the proximity of lamellar tip; lamellar tip triangular, small, shark tooth-like shape; superior cornea of naso, clearly visible; sensillus uncinate, curving upward. Notogastral anterior depression zone rectangular; posterior to this rectangular zone, an ovoid zone; dorsosejugal furrow hardy discernible, narrow, curving slightly backward. Circumgastric depression present, hardly discernible. Two pairs of notogastral setae situated posterior to notogastral anterior depression, extending forward. Four pairs inside notogastral anterior depression, with two pairs situated near dorsosejugal furrow, extending backward; four pairs bordering notogastral anterior depression, extending forward; four pairs marginally to notogaster, directing backward; three pairs of lyrifissures present, one pair at level of <italic>h<sub>3</sub></italic> setae; one pair anterior to <italic>p<sub>3</sub></italic> setae and <italic>ips</italic> between <italic>p<sub>1</sub></italic> and <italic>p<sub>2</sub></italic> setae.</p><p>Apodemes <italic>apo.1</italic>, <italic>apo.2</italic>, <italic>apo.sj</italic> and <italic>apo.3</italic> clearly visible; at level <italic>apo.1</italic>, in medial zone, rounded structure visible. Four pairs of linearly placed genital setae. Aggenital setae posterolaterally, three pairs of adanal setae; small, elongate bean-shaped lyrifissures <italic>iad.</italic> Two pairs of anal setae. Smooth surface between genital and anal openings.</p></tp:treatment-sec><tp:treatment-sec sec-type="Material examined"><title>Material examined.</title><p>Scanning Electron Microscopy and optic observation: 6 specimens; Madagascar R.C.P 2010. «Région Fort-Dauphin Madagascar Sud-est.» «R.C.P 2010-Piste de Ste Luce-Forêt littorale-Altitude 10 mètres» 9-12-1971. Coll. J-M.BETSCH. Three specimens deposited in Muséum National d’Histoire Naturelle, (MNHN) Paris, France.</p></tp:treatment-sec><tp:treatment-sec sec-type="Adult description"><title>Adult description.</title><p><bold>Female. <italic>Measurements</italic>:</bold> 372 μm (400–351) × 260 μm (239–281) (three specimens). All specimens were female.</p><p><bold><italic>Shape</italic>:</bold> elongate ovoid (<xref ref-type="fig" rid="F1">Figures 1</xref>, <xref ref-type="fig" rid="F2">4</xref>, <xref ref-type="fig" rid="F2">5</xref>).</p><fig id="F1" position="float" orientation="portrait"><label>Figures 1–3.</label><caption><p><italic><tp:taxon-name>Malgasodes curvisetus</tp:taxon-name></italic> Mahunka, 2000, adult. SEM observations. <bold>1</bold> dorsal view <bold>2</bold> frontal view <bold>3</bold> posterior view. Notes: Abbreviations: see “Material and methods”. Scale bar: <bold>1–3</bold> = 100 μm.</p></caption><graphic xmlns:xlink="http://www.w3.org/1999/xlink" xlink:href="zookeys-435-025-g001.jpg" position="float" orientation="portrait" xlink:type="simple"/></fig><fig id="F2" position="float" orientation="portrait"><label>Figures 4–5.</label><caption><p><italic><tp:taxon-name>Malgasodes curvisetus</tp:taxon-name></italic> Mahunka, 2000, adult. Optic observations. <bold>4</bold> dorsal view <bold>5</bold> ventral view. Notes: Abbreviations: see “Material and methods”. Scale bar <bold>4, 5</bold> = 250 μm.</p></caption><graphic xmlns:xlink="http://www.w3.org/1999/xlink" xlink:href="zookeys-435-025-g002.jpg" position="float" orientation="portrait" xlink:type="simple"/></fig><p><bold><italic>Colour</italic>:</bold> yellow to light brown; slightly shiny, when observed in reflected light.</p><p><bold><italic>Cerotegument</italic>.</bold> Present in the notogastral anterior depression (<italic>n.a.d</italic>), retained by the setae and on humeral apophysis. On other body parts and legs nonexistent or disappeared during observation in lactic acid; similar in SEM observations (<xref ref-type="fig" rid="F1">Figures 1</xref>, <xref ref-type="fig" rid="F3">6</xref>).</p><fig id="F3" position="float" orientation="portrait"><label>Figures 6–11.</label><caption><p><italic><tp:taxon-name>Malgasodes curvisetus</tp:taxon-name></italic> Mahunka, 2000, adult. SEM observations. <bold>6</bold> lateral view <bold>7</bold> prodorsum, anterior part, lateral view <bold>8</bold> sensillus and anterior zone humeral apophysis <bold>9</bold> tarsus I, (<italic>u</italic>) seta, lateral view <bold>10</bold> rostrum and subcapitulum, frontal view <bold>11</bold> leg 1, segment l, genu. Notes: Abbreviations: see “Material and methods”. Scale bar: <bold>6</bold> = 100 μm; <bold>7, 8, 10</bold> = 10 μm; <bold>10, 9, 11</bold> = 1 μm.</p></caption><graphic xmlns:xlink="http://www.w3.org/1999/xlink" xlink:href="zookeys-435-025-g003.jpg" position="float" orientation="portrait" xlink:type="simple"/></fig><!--PageBreak--><p><bold><italic>Integument</italic>.</bold> Prodorsum: elevated interlamellar process (<italic>e.i.p</italic>) smooth (<xref ref-type="fig" rid="F1">Figures 1</xref>, <xref ref-type="fig" rid="F1">2</xref>, <xref ref-type="fig" rid="F3">6</xref>); zone surrounding <italic>CSO</italic>, <italic>bo</italic>, and lateral body zone with small protuberances (<xref ref-type="fig" rid="F3">Figures 7</xref>, <xref ref-type="fig" rid="F3">8</xref>, <xref ref-type="fig" rid="F3">10</xref>). Notogaster: smooth (<xref ref-type="fig" rid="F1">Figures 1</xref>, <xref ref-type="fig" rid="F1">3</xref>, <xref ref-type="fig" rid="F3">6</xref>).</p><p><bold><italic>Setation</italic></bold> (legs not included). Five types: 1) <italic>simple</italic>, <italic>small</italic>: subcapitular, epimeric, genital, aggenital, anal, adanal (<xref ref-type="fig" rid="F2">Figure 5</xref>); 2) <italic>simple</italic>, <italic>large</italic>, <italic>long sharply curving tip</italic>: notogastral setae around, behind and inside <italic>n.a.d</italic>, and <italic>in</italic> setae (<xref ref-type="fig" rid="F1">Figures 1</xref>, <xref ref-type="fig" rid="F1">2</xref>, <xref ref-type="fig" rid="F1">3</xref>, <xref ref-type="fig" rid="F2">4</xref>, <xref ref-type="fig" rid="F3">6</xref>); 3) <italic>sausage-shaped</italic>, <italic>roughly-spiculate surface</italic>: <italic>le</italic> (<xref ref-type="fig" rid="F3">Figure 7</xref>); 4) <italic>phylliform</italic>, <italic>small</italic>, with elevated central zone, delimited on both sides by longitudinal depression; central elevated zone with longitudinal furrow in central zone giving a particular aspect in frontal view (<xref ref-type="fig" rid="F3">Figure 10</xref>): <italic>ro</italic> setae (<xref ref-type="fig" rid="F1">Figures 2</xref>, <xref ref-type="fig" rid="F3">7</xref>, <xref ref-type="fig" rid="F5">17</xref>); 5) <italic>phylliform</italic>, <italic>medium size</italic>: notogastral <italic>h<sub>3</sub></italic>, <italic>p<sub>1</sub></italic>, <italic>p<sub>2</sub></italic>, <italic>p<sub>3</sub></italic> (<xref ref-type="fig" rid="F1">Figures 1</xref>, <xref ref-type="fig" rid="F1">3</xref>, <xref ref-type="fig" rid="F2">4</xref>, <xref ref-type="fig" rid="F3">6</xref>, <xref ref-type="fig" rid="F4">12</xref>, <xref ref-type="fig" rid="F4">14</xref>).</p><fig id="F4" position="float" orientation="portrait"><label>Figures 12–15.</label><caption><p><italic><tp:taxon-name>Malgasodes curvisetus</tp:taxon-name></italic> Mahunka, 2000, adult. Optic observations. <bold>1</bold> dorsal view <bold>2</bold> ventral view <bold>3</bold> frontal view. Notes: Abbreviations: see “Material and methods”. Scale bar: <bold>12</bold> = 250 μm; <bold>13</bold> = 2 μm; <bold>14</bold> = 200 μm; <bold>15</bold> = 4 μm.</p></caption><graphic xmlns:xlink="http://www.w3.org/1999/xlink" xlink:href="zookeys-435-025-g004.jpg" position="float" orientation="portrait" xlink:type="simple"/></fig><fig id="F5" position="float" orientation="portrait"><label>Figures 16–19.</label><caption><p><italic><tp:taxon-name>Malgasodes curvisetus</tp:taxon-name></italic> Mahunka, 2000, adult. SEM observations. <bold>16</bold> ventral view <bold>17</bold> lamellae and lamellar tip <bold>18</bold> subcapitulum <bold>19</bold> lateral view, rotated. Abbreviations: see “Material and methods”. Scale bar: <bold>16, 19</bold> = 100 μm; <bold>17, 18</bold> = 10 μm.</p></caption><graphic xmlns:xlink="http://www.w3.org/1999/xlink" xlink:href="zookeys-435-025-g005.jpg" position="float" orientation="portrait" xlink:type="simple"/></fig><fig id="F6" position="float" orientation="portrait"><label>Figures 20–23.</label><caption><p><italic><tp:taxon-name>Malgasodes curvisetus</tp:taxon-name></italic> Mahunka, 2000, adult. Legs. Optic observations <bold>20</bold> leg I antiaxial view <bold>21</bold> leg IV, antiaxial view <bold>22</bold> leg III, view <bold>23</bold> leg II, antiaxial view. Notes: Abbreviations: see “Material and methods”. Scale bar: <bold>20–23</bold> = 100 μm.</p></caption><graphic xmlns:xlink="http://www.w3.org/1999/xlink" xlink:href="zookeys-435-025-g006.jpg" position="float" orientation="portrait" xlink:type="simple"/></fig><!--PageBreak--><p><bold><italic>Prodorsum</italic>.</bold> Triangular to slightly polyhedral (dorsal view) (<xref ref-type="fig" rid="F1">Figures 1</xref>, <xref ref-type="fig" rid="F2">4</xref>); triangular in lateral and frontal view (<xref ref-type="fig" rid="F1">Figures 2</xref>, <xref ref-type="fig" rid="F3">6</xref>, <xref ref-type="fig" rid="F4">12</xref>). Entire elevated interlamellar process (<italic>e.i.p</italic>) (<xref ref-type="fig" rid="F1">Figure 2</xref>) situated at lower level than superior notogastral limit (<xref ref-type="fig" rid="F1">Figures 2</xref>, <xref ref-type="fig" rid="F1">3</xref>, <xref ref-type="fig" rid="F3">6</xref>, <xref ref-type="fig" rid="F4">12</xref>).</p><p>Posterior prodorsal depression (<italic>p.p.d</italic>) absent (<xref ref-type="fig" rid="F1">Figures 1</xref>, <xref ref-type="fig" rid="F3">6</xref>). Setae <italic>in</italic> situated on <italic>e.i.p</italic> (<xref ref-type="fig" rid="F1">Figures 1</xref>, <xref ref-type="fig" rid="F1">2</xref>, <xref ref-type="fig" rid="F2">4</xref>, <xref ref-type="fig" rid="F3">6</xref>, <xref ref-type="fig" rid="F4">12</xref>), similar characteristics to long simple notogastral setae situated near and inside <italic>n.a.d</italic>; in all cases the <italic>in</italic> setae directing backward and entangled with cited notogastral setae (<xref ref-type="fig" rid="F1">Figures 1</xref>, <xref ref-type="fig" rid="F1">2</xref>, <xref ref-type="fig" rid="F2">4</xref>, <xref ref-type="fig" rid="F3">6</xref>, <xref ref-type="fig" rid="F4">12</xref>).</p><p>Three pairs of prodorsal setae (<!--PageBreak--><italic>in</italic>, <italic>ro</italic>, <italic>le</italic>) very different in shape and length (see Setation): <italic>in</italic>&gt; <italic>le</italic>&gt; <italic>ro</italic>; <italic>ro</italic> setae small, inserted posteriorly to <italic>le</italic> insertion, directing forward (<xref ref-type="fig" rid="F1">Figures 1</xref>, <xref ref-type="fig" rid="F1">2</xref>, <xref ref-type="fig" rid="F2">4</xref>, <xref ref-type="fig" rid="F3">7</xref>, <xref ref-type="fig" rid="F3">10</xref>, <xref ref-type="fig" rid="F4">12</xref>, <xref ref-type="fig" rid="F4">14</xref>); <italic>in</italic> setae inserted on <italic>e.i.p</italic> antiaxially to medial plane and slightly externally to <italic>ro</italic> insertion level; posteriorly directed, far exceeding the prodorsal margin extending to <italic>n.a.d</italic> (<xref ref-type="fig" rid="F1">Figures 1</xref>, <xref ref-type="fig" rid="F1">2</xref>, <xref ref-type="fig" rid="F2">4</xref>, <xref ref-type="fig" rid="F4">12</xref>, <xref ref-type="fig" rid="F5">19</xref>); <italic>le</italic> setae (<xref ref-type="fig" rid="F1">Figures 1</xref>, <xref ref-type="fig" rid="F1">2</xref>, <xref ref-type="fig" rid="F2">4</xref>, <xref ref-type="fig" rid="F3">7</xref>, <xref ref-type="fig" rid="F3">10</xref>, <xref ref-type="fig" rid="F4">12</xref>, <xref ref-type="fig" rid="F4">14</xref>) laterally situated on lamellar apical zone but far from lamellar tip (<italic>la.ti</italic>), directing forward with tips converging to medial plane; <italic>le</italic> setae always found on prodorsal surface. Rostral margin rounded (<xref ref-type="fig" rid="F1">Figures 1</xref>, <xref ref-type="fig" rid="F1">2</xref>, <xref ref-type="fig" rid="F2">4</xref>, <xref ref-type="fig" rid="F3">7</xref>, <xref ref-type="fig" rid="F3">10</xref>). Lamellae running laterally; shallow lamellar furrow (<italic>l.l.f</italic>) only discernible in proximity of <italic>la.ti</italic> (<xref ref-type="fig" rid="F5">Figure 17</xref>); <italic>la.ti</italic> more or less triangular, small, sharply tipped (<xref ref-type="fig" rid="F5">Figure 17</xref>). In frontal view (<xref ref-type="fig" rid="F1">Figures 2</xref>, <xref ref-type="fig" rid="F3">10</xref>) the superior cornea of naso (<italic>cso</italic>) is clearly visible as a convex elevation situated anterior to the <italic>ro</italic> setal insertion; upward curving sensillus (<italic>si</italic>) uncinate with small barbs (<xref ref-type="fig" rid="F1">Figure 2</xref>, <xref ref-type="fig" rid="F2">4</xref>, <xref ref-type="fig" rid="F3">6</xref>, <xref ref-type="fig" rid="F3">8</xref>, <xref ref-type="fig" rid="F4">12</xref>, <xref ref-type="fig" rid="F4">15</xref>).</p><p>Bothridium (<italic>bo</italic>), round–ovoid; bothridial ring (<italic>bo.ri</italic>) smooth, with bothridial tooth (<italic>bo.to</italic>), clearly visible (<xref ref-type="fig" rid="F3">Figure 8</xref>, <xref ref-type="fig" rid="F4">12</xref>, <xref ref-type="fig" rid="F4">15</xref>).</p><p><bold><italic>Notogaster</italic>.</bold> In dorsal view, zone of <italic>n.a.d</italic> rectangular; posterior to this zone, ovoid (<xref ref-type="fig" rid="F1">Figures 1</xref>, <xref ref-type="fig" rid="F2">4</xref>); in lateral view anterior part (zone of <italic>n.a.d</italic>) depressed, concave whilst rest of notogaster convex (<xref ref-type="fig" rid="F3">Figure 6</xref>, <xref ref-type="fig" rid="F4">12</xref>); <italic>d.sj</italic> hardly discernible, narrow, curving slightly backward.</p><p>Notogaster smooth (<xref ref-type="fig" rid="F1">Figures 1</xref>, <xref ref-type="fig" rid="F1">3</xref>, <xref ref-type="fig" rid="F3">6</xref>, <xref ref-type="fig" rid="F4">12</xref>). Anterior notogastral depression (<italic>n.a.d</italic>) ovoid, conspicuous, large, extending forward (<xref ref-type="fig" rid="F1">Figures 1</xref>, <xref ref-type="fig" rid="F2">4</xref>, <xref ref-type="fig" rid="F3">6</xref>, <xref ref-type="fig" rid="F4">12</xref>).</p><!--PageBreak--><p>Circumgastric depression (<italic>s.c</italic>) present, hardly discernible (<xref ref-type="fig" rid="F1">Figure 1</xref>, <xref ref-type="fig" rid="F1">3</xref>), situated at notogastral lateral setal insertion level (<italic>p<sub>1</sub></italic>, <italic>p<sub>2</sub></italic>, <italic>p<sub>3</sub></italic>, <italic>h<sub>3</sub></italic>).</p><p>Fourteen pairs of notogastral setae, two pairs situated posterior to <!--PageBreak--><italic>n.a.d</italic>, extending forward, exceeded <italic>d.sj</italic>; four pairs inside <italic>n.a.d</italic>, of which two pairs situated near <italic>d.sj</italic> extending backward (indicated in <xref ref-type="fig" rid="F2">Figure 4</xref>, <xref ref-type="fig" rid="F5">19</xref> with X); two pairs situated far from <italic>d.sj</italic>, extending forward, exceeding <italic>d.sj</italic> (one of them indicated in <xref ref-type="fig" rid="F2">Figure 4</xref>, <xref ref-type="fig" rid="F5">19</xref> with J); four pairs situated marginally to <italic>n.a.d</italic>, extending forward, exceeding <italic>d.sj</italic> and four pairs, situated marginally to notogaster, directing backward, these pairs we named <italic>h<sub>3</sub></italic>, <italic>p<sub>1</sub></italic>, <italic>p<sub>2</sub></italic>, <italic>p<sub>3</sub></italic> (<xref ref-type="fig" rid="F1">Figures 1</xref>, <xref ref-type="fig" rid="F1">3</xref>, <xref ref-type="fig" rid="F2">4</xref>, <xref ref-type="fig" rid="F3">6</xref>, <xref ref-type="fig" rid="F4">12</xref>, <xref ref-type="fig" rid="F4">14</xref>, <xref ref-type="fig" rid="F5">19</xref>).</p><!--PageBreak--><p>Lyrifissures difficult to observe; three pairs present, first pair situated at level of <italic>h<sub>3</sub></italic> setae (<xref ref-type="fig" rid="F4">Figure 12</xref>), another situated anterior to <italic>p<sub>3</sub></italic> setae and <italic>ips</italic> situated between <italic>p<sub>1</sub></italic> and <italic>p<sub>2</sub></italic>. Lyrifissures not visible in SEM, only under optic observation (<xref ref-type="fig" rid="F4">Figures 12</xref>, <xref ref-type="fig" rid="F4">14</xref>).</p><p>Humeral apophysis (<italic>h.ap</italic>) clearly discernible principally in lateral view (<xref ref-type="fig" rid="F1">Figures 1</xref>, <xref ref-type="fig" rid="F2">4</xref>, <xref ref-type="fig" rid="F3">6</xref>, <xref ref-type="fig" rid="F3">8</xref>, <xref ref-type="fig" rid="F4">12</xref>, <xref ref-type="fig" rid="F5">19</xref>), antiaxially aligned irregular furrows (<italic>a.i.f</italic>) present, permitting concealment of <italic>si</italic> during protection mechanism deployment (<xref ref-type="fig" rid="F3">Figures 6</xref>, <xref ref-type="fig" rid="F5">19</xref>, indicated by arrows). Cerotegumental layer often covering <italic>h.ap</italic> (<xref ref-type="fig" rid="F3">Figures 6</xref>, <xref ref-type="fig" rid="F3">8</xref>, <xref ref-type="fig" rid="F5">19</xref>). The <italic>h.p</italic> and the posterior bothridial zone in the junction zone between both structures, posterior bothridial tip overlapping <italic>h.ap</italic> anterior margin (<xref ref-type="fig" rid="F3">Figure 6</xref>, <xref ref-type="fig" rid="F4">12</xref>, <xref ref-type="fig" rid="F5">19</xref>). Tectum border remarkable, not prolonged by a limbus, but by transverse cuticular structure (<xref ref-type="fig" rid="F4">Figure 13</xref> indicated by X) delimiting a space between notogastral and ventral shield (indicated by arrows· <xref ref-type="fig" rid="F3">Figures 6</xref>; <xref ref-type="fig" rid="F4">12</xref>, <xref ref-type="fig" rid="F4">13</xref>, <xref ref-type="fig" rid="F5">19</xref>).</p><p><bold><italic>Lateral region</italic>.</bold> Tutorium (<italic>tu</italic>) clearly visible as a strongly curving cuticular thickening. Between lamellae and tutorium a deep supratutorial depression (<italic>s.tu.d</italic>) running parallel to both structures (<xref ref-type="fig" rid="F3">Figures 6</xref>, <xref ref-type="fig" rid="F3">7</xref>, <xref ref-type="fig" rid="F4">12</xref>, <xref ref-type="fig" rid="F5">19</xref>). Bothridia cup-shaped with smooth bothridial ring (<italic>bo. ri</italic>); <italic>bo.ri</italic> incomplete with bothridial tooth (<italic>bo.to</italic>) clearly visible (<xref ref-type="fig" rid="F3">Figures 8</xref>, <xref ref-type="fig" rid="F4">12</xref>, <xref ref-type="fig" rid="F4">15</xref>, <xref ref-type="fig" rid="F5">19</xref>); sensillus (<italic>si</italic>) uncinate with small barbs, curving upward (<xref ref-type="fig" rid="F3">Figures 8</xref>, <xref ref-type="fig" rid="F4">15</xref>) tip usually pointed, more coarsely barbed on lateral edge.</p><p>Lamellae with <italic>la.ti</italic>, short, “shark tooth-like” (<xref ref-type="fig" rid="F3">Figures 7</xref>, <xref ref-type="fig" rid="F5">17</xref>); <italic>le</italic> setae sausage-shaped (<xref ref-type="fig" rid="F5">Figure 17</xref>), roughly-spiculate surface, clearly visible (<xref ref-type="fig" rid="F5">Figure 17</xref> indicated by arrowh); <italic>ro</italic> phylliform, with rounded elevated central zone, delimited on each side by, depressed longitudinal furrow (<xref ref-type="fig" rid="F5">Figure 17</xref>); <italic>n.a.d</italic> well discernible due to transparency (<xref ref-type="fig" rid="F4">Figure 12</xref>); two pairs of setae (probably <italic>c<sub>1</sub></italic>, <italic>c<sub>2</sub></italic>) situated in the anterior part of <italic>n.a.d</italic> and close to <italic>d.sj</italic>, (<xref ref-type="fig" rid="F2">Figures 4</xref>, <xref ref-type="fig" rid="F3">6</xref>, <xref ref-type="fig" rid="F4">12</xref>, <xref ref-type="fig" rid="F5">19</xref> indicated by X), observating <italic>d.sj</italic>, complicated by presence of cerotegument and setae, requiring observation from different angles. Two other pairs of setae situated inside <italic>n.a.d</italic>; first pair laterally and close to two anterior setae, at level of bothridia (<xref ref-type="fig" rid="F2">Figures 4</xref>, <xref ref-type="fig" rid="F4">12</xref>, <xref ref-type="fig" rid="F5">19</xref> indicated byJ); the second pair hardly discernible, easily confused with other setae, situated marginally to <italic>n.a.d</italic>. Lateral view permitting clear understanding, of different setae directions and perceiving the complexity found at <italic>n.a.d</italic> level (<xref ref-type="fig" rid="F3">Figures 6</xref>, <xref ref-type="fig" rid="F4">12</xref>, <xref ref-type="fig" rid="F5">19</xref>).</p><p>Pedotectum I, prominent extended lamina. Pedotectum II, small polyhedral lamina, rounded edges. Humeral apophysis more or less triangular; basally slightly convex, immediately becoming concave; posterior bothridial zone overlapping anterior tip (<xref ref-type="fig" rid="F4">Figure 12</xref>); aligned irregular furrows (<italic>a.i.f</italic>) delimited by rod-like cuticular structures (<xref ref-type="fig" rid="F3">Figures 6</xref>, <xref ref-type="fig" rid="F5">19</xref>, indicated by arrow), crossing <italic>h.ap</italic>.</p><p>SEM observations made from two different lateral angles (<xref ref-type="fig" rid="F3">Figures 6</xref>, <xref ref-type="fig" rid="F5">19</xref>) in order to clarify the relative position, shape and disposition of different prodorsal and notogastral structures and setae. In order to show positioning of legs during “legs folding process’ specimens are shown with legs in place and alternatively with distended legs. Only one lyrifissure visible at level of <italic>h<sub>3</sub></italic> setae Discidium not discernible. Only one depression, situated behind leg IV, used conceal tibia and tarsus (paraxial side) (<xref ref-type="fig" rid="F3">Figure 6</xref> indicated by X) during leg folding process (see <xref ref-type="bibr" rid="B17">Fernandez et al. 2013b</xref>).</p><p><bold><!--PageBreak--><!--PageBreak--><italic>Posterior view</italic>.</bold> Posterior view (<xref ref-type="fig" rid="F4">Figure 14</xref>) clarifying position of marginal setae <italic>p<sub>1</sub></italic>, <italic>p<sub>2</sub></italic>, <italic>p<sub>3</sub></italic>, lyrifissures and the two pairs of notogastral setae situated posterior to <italic>n.a.d</italic>, unique pairs visible in posterior view. Lyrifissure <italic>ips</italic> can be uniquely identified on account of placement between setae <italic>p<sub>1</sub></italic> and <italic>p<sub>2</sub></italic>; the other, probably <italic>ih</italic>, situated between <italic>p<sub>3</sub></italic> and <italic>h<sub>3</sub>.</italic></p><table-wrap id="T1" position="float" orientation="portrait"><label>Table 1.</label><caption><p><italic><tp:taxon-name>Malgasodes curvisetus</tp:taxon-name></italic> Setae and Solenidia.</p></caption><table><tbody><tr><th rowspan="1" colspan="1" style="text-align:left">Leg I</th><th rowspan="1" colspan="1" style="text-align:left">Femur</th><th rowspan="1" colspan="1" style="text-align:left">Genu</th><th rowspan="1" colspan="1" style="text-align:left">Tibia</th><th rowspan="1" colspan="1" style="text-align:left">Tarsus</th><th rowspan="1" colspan="1" style="text-align:left">Claw</th></tr><tr><td rowspan="1" colspan="1" style="text-align:left">Seta</td><td rowspan="1" colspan="1" style="text-align:left"><italic>d</italic>, <italic>(l)</italic>, <italic>v</italic></td><td rowspan="1" colspan="1" style="text-align:left"><italic>(l)</italic>, <italic>v</italic></td><td rowspan="1" colspan="1" style="text-align:left"><italic>d</italic>, <italic>(l)</italic>, <italic>v</italic></td><td rowspan="1" colspan="1" style="text-align:left"><italic>ft</italic>”, <italic>ε</italic>, <italic>(tc)</italic>, <italic>(it)</italic>, <italic>(p)</italic>, <italic>(u)</italic>, <italic>(a)</italic>, <italic>s</italic>, <italic>(pv)</italic></td><td rowspan="1" colspan="1" style="text-align:left">1</td></tr><tr><td rowspan="1" colspan="1" style="text-align:left">Solenidia</td><td rowspan="1" colspan="1" style="text-align:left">--------------</td><td rowspan="1" colspan="1" style="text-align:left">σ</td><td rowspan="1" colspan="1" style="text-align:left">-φ<sub>1</sub>, φ<sub>2</sub></td><td rowspan="1" colspan="1" style="text-align:left">-----ω<sub>1</sub>, ω<sub>2 -</sub></td><td rowspan="1" colspan="1" style="text-align:left"/></tr><tr><td rowspan="1" colspan="1" style="text-align:left">Leg II</td><td rowspan="1" colspan="1" style="text-align:left"/><td rowspan="1" colspan="1" style="text-align:left"/><td rowspan="1" colspan="1" style="text-align:left"/><td rowspan="1" colspan="1" style="text-align:left"/><td rowspan="1" colspan="1" style="text-align:left"/></tr><tr><td rowspan="1" colspan="1" style="text-align:left">Seta</td><td rowspan="1" colspan="1" style="text-align:left"><italic>da</italic>, <italic>dp</italic>, <italic>l</italic>”, <italic>v</italic></td><td rowspan="1" colspan="1" style="text-align:left"><italic>(l)</italic>, <italic>v</italic></td><td rowspan="1" colspan="1" style="text-align:left"><italic>d(v)</italic></td><td rowspan="1" colspan="1" style="text-align:left"><italic>(pv)</italic>, <italic>s</italic>, <italic>(a)</italic>, <italic>(u)</italic>, <italic>(p)</italic>, <italic>(it)</italic>, <italic>(tc)</italic>, <italic>(ft)</italic></td><td rowspan="1" colspan="1" style="text-align:left">1</td></tr><tr><td rowspan="1" colspan="1" style="text-align:left">Solenidia</td><td rowspan="1" colspan="1" style="text-align:left">-------------</td><td rowspan="1" colspan="1" style="text-align:left">-σ-</td><td rowspan="1" colspan="1" style="text-align:left">-φ-</td><td rowspan="1" colspan="1" style="text-align:left">ω<sub>1</sub>, ω<sub>2</sub></td><td rowspan="1" colspan="1" style="text-align:left"/></tr><tr><td rowspan="1" colspan="1" style="text-align:left">Leg III</td><td rowspan="1" colspan="1" style="text-align:left"/><td rowspan="1" colspan="1" style="text-align:left"/><td rowspan="1" colspan="1" style="text-align:left"/><td rowspan="1" colspan="1" style="text-align:left"/><td rowspan="1" colspan="1" style="text-align:left"/></tr><tr><td rowspan="1" colspan="1" style="text-align:left">Seta</td><td rowspan="1" colspan="1" style="text-align:left"><italic>d</italic>, <italic>l</italic>’, <italic>v</italic></td><td rowspan="1" colspan="1" style="text-align:left"><italic>l</italic>’</td><td rowspan="1" colspan="1" style="text-align:left"><italic>(v)</italic></td><td rowspan="1" colspan="1" style="text-align:left"><italic>ft</italic>’, <italic>(pv)</italic>, <italic>s</italic>, <italic>(a)</italic>, <italic>(u)</italic>, <italic>(tc)</italic>, <italic>(p)</italic>, <italic>(it)</italic></td><td rowspan="1" colspan="1" style="text-align:left">1</td></tr><tr><td rowspan="1" colspan="1" style="text-align:left">Solenidia</td><td rowspan="1" colspan="1" style="text-align:left">---------------</td><td rowspan="1" colspan="1" style="text-align:left">-σ-</td><td rowspan="1" colspan="1" style="text-align:left">-φ-</td><td rowspan="1" colspan="1" style="text-align:left">------------0--------------</td><td rowspan="1" colspan="1" style="text-align:left"/></tr><tr><td rowspan="1" colspan="1" style="text-align:left">Leg IV</td><td rowspan="1" colspan="1" style="text-align:left"/><td rowspan="1" colspan="1" style="text-align:left"/><td rowspan="1" colspan="1" style="text-align:left"/><td rowspan="1" colspan="1" style="text-align:left"/><td rowspan="1" colspan="1" style="text-align:left"/></tr><tr><td rowspan="1" colspan="1" style="text-align:left">Seta</td><td rowspan="1" colspan="1" style="text-align:left"><italic>d</italic>, <italic>v</italic></td><td rowspan="1" colspan="1" style="text-align:left"><italic>d</italic>, <italic>l</italic>’</td><td rowspan="1" colspan="1" style="text-align:left"><italic>v</italic></td><td rowspan="1" colspan="1" style="text-align:left"><italic>ft</italic>”, <italic>(a)</italic>, <italic>(pv)</italic>, <italic>(tc)</italic>, <italic>(p)</italic>, <italic>(u)</italic>, <italic>s</italic></td><td rowspan="1" colspan="1" style="text-align:left">1</td></tr><tr><td rowspan="1" colspan="1" style="text-align:left">Solenidia</td><td rowspan="1" colspan="1" style="text-align:left">---------------</td><td rowspan="1" colspan="1" style="text-align:left">---0</td><td rowspan="1" colspan="1" style="text-align:left">--φ-</td><td rowspan="1" colspan="1" style="text-align:left">------------0------------------</td><td rowspan="1" colspan="1" style="text-align:left"/></tr></tbody></table></table-wrap><p>In this position the zone between ventral and notogastral figs is easily discernible, separated due to particular tectal border (indicated in <xref ref-type="fig" rid="F4">Figure 14</xref> by ·).</p><p><bold><italic>Ventral region</italic>.</bold> Subcapitulum with three pairs of setae (<italic>a</italic>, <italic>m</italic>, <italic>h</italic>) clearly visible; insertion zone <italic>m</italic> and <italic>a</italic> setae simple, smooth (<xref ref-type="fig" rid="F5">Figures 16</xref>, <xref ref-type="fig" rid="F5">18</xref>). Epimera hardly discernible; only <italic>bo.sj</italic> clearly visible as shallow furrow crossing the medial plane (<xref ref-type="fig" rid="F5">Figure 16</xref>).</p><p>Apodemes <italic>apo.1</italic>, <italic>apo.2</italic>, <italic>apo.sj</italic> and <italic>apo.3</italic> clearly visible (<xref ref-type="fig" rid="F2">Figure 5</xref>). In median zone, at level of <italic>apo.1</italic>, rounded more sclerotized structure visible (in optic observation), but smooth under SEM observation. Epimeral chaetotaxy 3-1-3-3.</p><p>Genital fig more or less similar in size to anal fig (<xref ref-type="fig" rid="F2">Figure 5</xref>); anal fig small, sharply tipped (<xref ref-type="fig" rid="F5">Figure 16</xref>); paraxial border of anal figs with small teeth (<xref ref-type="fig" rid="F2">Figure 5</xref>, indicated by 5) on anterior third.</p><p>Anterior to genital fig a furrow (<italic>a.g.f</italic>) clearly visible. Four pairs of linear genital setae. Aggenital setae posterolaterally, posterior opening of genital border (<xref ref-type="fig" rid="F2">Figure 5</xref>) situated at same level or slightly antiaxially to <italic>ad <sub>3</sub></italic> setal insertion. Three pairs of adanal setae; small elongate bean-shaped lyrifissures <italic>iad</italic> clearly visible, situated antiaxially and far from <italic>ad<sub>3</sub></italic>. Two pairs of anal setae. Smooth surface between and lateral to genital and anal openings (<xref ref-type="fig" rid="F5">Figure 16</xref>); depression at level of leg IV (involved in leg folding process. See lateral region). Short, curving, cuticular thickening behind acetabulum IV (<xref ref-type="fig" rid="F2">Figure 5</xref> indicated by X).</p><p><bold><italic>Legs</italic>.</bold> Legs presenting all characteristics observed in other <tp:taxon-name>Carabodidae</tp:taxon-name>, but lateral setae of genua are particular (<xref ref-type="fig" rid="F3">Figure 11</xref>). The (<italic>u</italic>) pair of all tarsi are without barbs but rugous, particular (<xref ref-type="fig" rid="F3">Figure 9</xref>).</p><p>All structures related to leg folding are present (<xref ref-type="bibr" rid="B16">Fernandez et al. 2013a</xref>) and clearly visible (<xref ref-type="fig" rid="F3">Figures 6</xref>, <xref ref-type="fig" rid="F4">12</xref>, <xref ref-type="fig" rid="F5">16</xref>, <xref ref-type="fig" rid="F5">19</xref>).</p><p>Setal formulae I (1-4-3-4-15-1) (1-2-2); II (1-4-3-3-15-1) (1-1-2); III (2-3-1-2-14-1) (1-1-0); IV (1-2-2-1-12-1) (0-1-0).</p><!--PageBreak--></tp:treatment-sec><tp:treatment-sec sec-type="Remarks"><title>Remarks.</title><p>Anterior part of <italic>n.a.d</italic> extending to <italic>d.sj</italic>, together with notogastral setae situated in this zone preventing clear observation. The <italic>e.i.p</italic>. is an elevated process situated not far from <italic>d.sj</italic>. The posterior part of <italic>e.i.p</italic> descending steeply at <italic>d.sj</italic> level. We consider <italic>p.p.d</italic> to be absent.</p><p>Two pairs of setae situated close to <italic>d.sj</italic> are probably <italic>c<sub>1</sub></italic>,and <italic>c<sub>2</sub></italic> setae, but without immature stases it was impossible to establish with certainty.</p><p>Border of tectum in <italic><tp:taxon-name>Malgasodes</tp:taxon-name></italic> is unlike all others; in that it is not prolonged by a limbus, and that a space exists between the ventral fig and the notogaster.</p><p>Various inclinations in lateral view are provided to permit better understanding of the disposition of notogastral setae and the steeply descending posterior part of <italic>e.i.p</italic> towards <italic>d.sj</italic>.</p></tp:treatment-sec><ref-list><ref id="B17"><mixed-citation xmlns:xlink="http://www.w3.org/1999/xlink" xlink:type="simple"><person-group><name name-style="western"><surname>Fernandez</surname><given-names>N</given-names></name><name name-style="western"><surname>Theron</surname><given-names>P</given-names></name><name name-style="western"><surname>Rollard</surname><given-names>C</given-names></name></person-group> (<year>2013b</year>) <article-title>Revision of the family Carabodidae (Acari: Oribatida) IV. <italic>Aftibodes anjavidilavai</italic> n.gen., n.sp., <italic>Rugocepheus joffrevillei</italic> sp.n, and redescription of the genus <italic>Rugocepheus</italic> Mahunka, 2009.</article-title><source>International Journal of Acarology</source><volume>39</volume>(<issue>6</issue>): <fpage>462</fpage>–<lpage>480</lpage>. doi: <ext-link ext-link-type="doi" xlink:href="10.1080/01647954.2013.822928" xlink:type="simple">10.1080/01647954.2013.822928</ext-link></mixed-citation></ref><ref id="B16"><mixed-citation xmlns:xlink="http://www.w3.org/1999/xlink" xlink:type="simple"><person-group><name name-style="western"><surname>Fernandez</surname><given-names>N</given-names></name><name name-style="western"><surname>Theron</surname><given-names>P</given-names></name><name name-style="western"><surname>Rollard</surname><given-names>C</given-names></name></person-group> (<year>2013a</year>) <article-title>The family Carabodidae (Acari: Oribatida) I. Description of a new genus, <italic>Bovicarabodes</italic> with three new species, and the redescription of <italic>Hardybodes mirabilis</italic> Balogh.</article-title><source>International Journal of Acarology</source><volume>39</volume>(<issue>1</issue>): <fpage>26</fpage>–<lpage>57</lpage>. doi: <ext-link ext-link-type="doi" xlink:href="10.1080/01647954.2012.741144" xlink:type="simple">10.1080/01647954.2012.741144</ext-link></mixed-citation></ref></ref-list></tp:taxon-treatment>
