# Supplementary material for: Revision of the family Carabodidae (Acari, Oribatida) VII. Redefinition of the genus Malgasodes; redescription of M. curvisetus Mahunka, 2000; and complementary description of M. hungarorum Mahunka, 2010. Phylogenetic relationships between Malgasodes, Bovicarabodes, Afticarabodes, Congocepheus and Cavaecarabodes are discussed
Source: Zookeys. 2014 Aug 15;(435):25–48. doi: 10.3897/zookeys.435.8071 (PMC4141185; doi:10.3897/zookeys.435.8071)
Supplement: XML Treatment for Malgasodes hungarorum [file zookeys.435.8071-treatment3.xml]

<!DOCTYPE tp:taxon-treatment
  PUBLIC "-//TaxonX//DTD Taxonomic Treatment Publishing DTD v0 20100105//EN" "tax-treatment-NSO.dtd">
<tp:taxon-treatment xmlns:tp="http://www.plazi.org/taxpub"><tp:treatment-meta><kwd-group><label>Taxon classification</label><kwd><named-content content-type="kingdom">Animalia</named-content></kwd><kwd><named-content content-type="order">Oribatida</named-content></kwd><kwd><named-content content-type="family">Carabodidae</named-content></kwd></kwd-group><mixed-citation publication-type="journal"><person-group><name><surname>Fernandez</surname><given-names>Nestor</given-names></name><name><surname>Theron</surname><given-names>Pieter</given-names></name><name><surname>Rollard</surname><given-names>Christine</given-names></name><name><surname>Castillo</surname><given-names>Elio Rodrigo</given-names></name></person-group><article-title>Revision of the family Carabodidae (Acari, Oribatida) VII. Redefinition of the genus <italic>Malgasodes</italic>; redescription of <italic>M. curvisetus</italic> Mahunka, 2000; and complementary description of <italic>M. hungarorum</italic> Mahunka, 2010. Phylogenetic relationships between Malgasodes, <italic>Bovicarabodes</italic>, <italic>Afticarabodes</italic>, <italic>Congocepheus</italic> and <italic>Cavaecarabodes</italic> are discussed</article-title><source>Zookeys</source><day>15</day><month>8</month><year>2014</year><volume>2014</volume><issue>435</issue><fpage>25</fpage><lpage>48</lpage><pub-id pub-id-type="doi">10.3897/zookeys.435.8071</pub-id></mixed-citation></tp:treatment-meta><tp:nomenclature><tp:taxon-name>
                            <tp:taxon-name-part taxon-name-part-type="genus">Malgasodes</tp:taxon-name-part>
                            <tp:taxon-name-part taxon-name-part-type="species">hungarorum</tp:taxon-name-part>
                        </tp:taxon-name><tp:taxon-authority>Mahunka, 2010</tp:taxon-authority><xref ref-type="fig" rid="F7">Figures 24–27</xref></tp:nomenclature><tp:treatment-sec sec-type="Remarks"><title>Remarks.</title><p>Only one bleached specimen was available for study. The condition of this material was poor, for this reason a decision was made to add only characteristics and figures considered inadequate in the original description by <xref ref-type="bibr" rid="B25">Mahunka (2000)</xref>. The ventral zone (text and figure) contained adequate information; some omitted aspects will be addressed in text. In contrast the dorsal and lateral descriptions and figures require redescription and new figures.</p></tp:treatment-sec><tp:treatment-sec sec-type="Diagnosis"><title>Diagnosis.</title><p>Ovoid. Notogaster, prodorsum smooth; anterior zone <italic>lam</italic>, lateral body zone, small protuberances</p><p>Rostrum rounded to polyhedral. Complete elevated interlamellar process. Posterior prodorsal depression not present; <italic>in</italic> setae simple, medium length, situated on elevated interlamellar process, directing posteriorly; <italic>ro</italic> small, phylliform, slightly barbate, directing forward; <italic>le</italic> sausage-shaped, slightly barbate, directing forward; <italic>in</italic>&gt; <italic>le</italic>&gt; <italic>ro.</italic></p><p>Lamellae laterally; shallow lamellar furrow well discernible dorsally; lamellar tip rounded to polyhedral. Superior cornea of naso clearly visible; sensillus uncinate, small barbs, curving upward; bothridial ring smooth, bothridial tooth present. Anterior notogastral depression well discernible, conspicuous; ovoid-shaped anterior zone, polyhedral posterior border. Circumgastric depression present, hardly discernible.</p><p>Fourteen pairs of notogastral setae, two pairs outside posterior notogastral anterior depression directing forward; four pairs inside notogastral anterior depression, three pairs near dorso-sejugal furrow, fourth pair distant; four pairs marginally to notogastral anterior depression; four pairs marginally to notogaster; two pairs lyrifissures present. Humeral apophysis easily discernible.</p><p>Tutorium strongly curving cuticular thickening; supratutorial depression clearly visible.</p><!--PageBreak--><!--PageBreak--><p>Pedotectum I, prominent extended lamina. Pedotectum II, small, polyhedral; two lyrifissures present; discidium not discernible; sejugal zone depressed; semicircular ridges at acetabulum IV level. Epimeral setae simple, fine; epimeric formulae 3-1-3-3; <italic>1c</italic> small. Aggenital furrow present; anogenital region with ribs and crest; genital setae 4 pairs; aggenital 1 pair; anal 2 pairs; aggenital 3 pairs; <italic>iad</italic> present, situated far from anal opening.</p></tp:treatment-sec><tp:treatment-sec sec-type="Material examined"><title>Material examined.</title><p><bold>Paratype:</bold> Madagascar, Tomasina Province, Mananara Nord Biosphere Reserve and National Park, Lowland rainforest, NW slope Behafotra Hill; 250–300 m alt. <named-content xmlns:xlink="http://www.w3.org/1999/xlink" content-type="dwc:verbatimCoordinates" xlink:type="simple">16°27. 1–3'S, 49°47.6'E</named-content>.14–15 August 1988. N° 9877. Leg. T. Pócs. Deposited in the Museum of Natural History, Geneva (MNHG).</p><p><bold><italic>Measurements</italic>:</bold> 301 μm × 198 μm.</p><p><bold><italic>Shape</italic>:</bold> ovoid (<xref ref-type="fig" rid="F7">Figure 25</xref>).</p><fig id="F7" position="float" orientation="portrait"><label>Figures 24–27.</label><caption><p><italic><tp:taxon-name>Malgasodes hungarorum</tp:taxon-name></italic> Mahunka, 2000, adult. Optic observations. <bold>24</bold> lateral, slightly inclined view <bold>25</bold> dorsal view <bold>26</bold> prodorsum anterior part, dorsal view, inclined anteroposterior <bold>27</bold> prodorsum dorsal, inclined laterally. Abbreviations: see “Material and methods”. Scale bar: <bold>24–25</bold> = 60 μm; <bold>26, 27</bold> = 55 μm.</p></caption><graphic xmlns:xlink="http://www.w3.org/1999/xlink" xlink:href="zookeys-435-025-g007.jpg" position="float" orientation="portrait" xlink:type="simple"/></fig><p><bold><italic>Colour</italic>:</bold> Yellow to light brown; slightly shiny, when observed in reflected light.</p><p><bold><italic>Cerotegument</italic>.</bold> Not observed.</p><p><bold><italic>Integument</italic>.</bold> Notogaster and prodorsum smooth; anterior zone of <italic>lam</italic> and lateral body zone with small protuberances (<xref ref-type="fig" rid="F7">Figures 24</xref>, <xref ref-type="fig" rid="F7">25</xref>, <xref ref-type="fig" rid="F7">27</xref>).</p><p><bold><italic>Prodorsum</italic>.</bold> Triangular to slightly polyhedral (dorsal view) (<xref ref-type="fig" rid="F7">Figures 25</xref>, <xref ref-type="fig" rid="F7">27</xref>); curving in lateral view (<xref ref-type="fig" rid="F7">Figure 24</xref>). Complete <italic>e.i.p</italic> (<xref ref-type="fig" rid="F7">Figures 24</xref>, <xref ref-type="fig" rid="F7">25</xref>).</p><p>Posterior prodorsal depression (<italic>p.p.d</italic>) absent (<xref ref-type="fig" rid="F7">Figures 24</xref>, <xref ref-type="fig" rid="F7">25</xref>). Setae <italic>in</italic>, medium length, situated on <italic>e.i.p</italic>, similar to long simple notogastral setae situated adjacent to and inside <italic>n.a.d</italic>, in all cases <italic>in</italic> setae directing backward and entangled with the cited notogastral setae (<xref ref-type="fig" rid="F7">Figures 24</xref>, <xref ref-type="fig" rid="F7">25</xref> ).</p><p>Three pairs of prodorsal setae (<italic>in</italic>, <italic>ro</italic>, <italic>le</italic>) (<xref ref-type="fig" rid="F7">Figures 24</xref>–<xref ref-type="fig" rid="F7">27</xref>), very different in shape and length: <italic>in</italic>&gt; <italic>le</italic>&gt; <italic>ro</italic>; <italic>ro</italic> setae small, phylliform, slightly barbate, directing forward; <italic>in</italic> setae inserted on <italic>e.i.p</italic> antiaxially to medial plane and slightly externally to <italic>ro</italic> insertion level, close to <italic>l.l.f</italic>; directing posteriorly, exceeding the prodorsal margin, extendingto <italic>n.a.d</italic>; <italic>le</italic> setae sausage-shaped, slightly barbate, observation difficult (depending on position/angle of observation), laterally situated on lamellar apical zone, but far from <italic>la.ti</italic>, directing forward. Rostral margin rounded to polyhedral (<xref ref-type="fig" rid="F7">Figures 25</xref>, <xref ref-type="fig" rid="F7">26</xref>).</p><p>Lamellae running laterally; <italic>l.l.f</italic> well discernible (<xref ref-type="fig" rid="F7">Figures 25</xref>, <xref ref-type="fig" rid="F7">26</xref>, <xref ref-type="fig" rid="F7">27</xref>); <italic>la.ti</italic> rounded to polyhedral. Superior cornea of naso (<italic>cso</italic>) clearly visible as convex elevation situated anterior to <italic>ro</italic> setae insertion level (<xref ref-type="fig" rid="F7">Figures 26</xref>); upward curving sensillus (<italic>si</italic>), uncinate with small barbs (<xref ref-type="fig" rid="F7">Figure 27</xref>).</p><p>Round-ovoid <italic>Bo</italic> with longitudinal ridges; <italic>bo.ri</italic> smooth, clearly visible <italic>bo.to</italic> (<xref ref-type="fig" rid="F7">Figure 24</xref>).</p><p><bold><italic>Notogaster</italic>.</bold> Dorsal view: ovoid with polyhedral anterior zone of <italic>h.ap.</italic> (<xref ref-type="fig" rid="F7">Figure 25</xref>). Lateral view, anterior part (zone of <italic>n.a.d</italic>) depressed, concave and rest convex (<xref ref-type="fig" rid="F7">Figure 24</xref>); <italic>h.ap</italic> prominent expansion, large rounded tip (<xref ref-type="fig" rid="F7">Figures 26</xref>, <xref ref-type="fig" rid="F7">27</xref>).</p><p>Notogaster smooth (<xref ref-type="fig" rid="F7">Figure 25</xref>). Anterior notogastral depression (<italic>n.a.d</italic>) easily discernible, conspicuous, large, extending forward, ovoid anterior zone, polyhedral posterior border (<xref ref-type="fig" rid="F7">Figure 25</xref>).</p><!--PageBreak--><p>Circumgastric depression (<italic>s.c</italic>) present, hardly discernible, situated paraxially to lateral notogastral setal insertion (<italic>p<sub>1</sub></italic>, <italic>p<sub>2</sub></italic>, <italic>p<sub>3</sub></italic>, <italic>h<sub>3</sub></italic>).</p><p>Fourteen pairs of notogastral setae, two pairs situated posterior to <italic>n.a.d</italic>, one far from posterior border of <italic>n.a.d</italic>; both pairs directing forward, not exceeding <italic>d.sj</italic>; four pairs inside <italic>n.a.d</italic>, three pairs situated near <italic>d.sj</italic> extending backward or laterally (indicated in <xref ref-type="fig" rid="F7">Figure 25</xref> with X); fourth pair situated far from <italic>d.sj</italic>, extending forward or laterally, not exceeding <italic>d.sj</italic> (indicated in <xref ref-type="fig" rid="F7">Figure 25</xref> withJ); four pairs situated marginally to <italic>n.a.d</italic>, extending forward; four pairs, situated marginally to notogaster, directing backward, these four pairs are possibly named as <italic>h<sub>3</sub></italic>, <italic>p<sub>1</sub></italic>, <italic>p<sub>2</sub></italic>, <italic>p<sub>3</sub></italic> (<xref ref-type="fig" rid="F7">Figure 25</xref>).</p><p>Lyrifissures difficult to observe; two pairs present, first pair situated at level of <italic>h<sub>3</sub></italic> setae, the other situated between <italic>p<sub>3</sub></italic> and <italic>p<sub>2</sub></italic> (<xref ref-type="fig" rid="F7">Figure 24</xref>).</p><p>Humeral apophysis (<italic>h.ap</italic>) clearly discernible (<xref ref-type="fig" rid="F7">Figures 24</xref>, <xref ref-type="fig" rid="F7">25</xref>). Posterior bothridial zone overlapping anterior tip of <italic>h.ap</italic> (<xref ref-type="fig" rid="F7">Figures 24</xref>, <xref ref-type="fig" rid="F7">25</xref>).</p><p>Remarkable border tectum, not prolonged by a limbus, space existing between the notogastral and ventral figs (<xref ref-type="fig" rid="F7">Figures 24</xref>, indicated by arrows ·).</p><p><bold><italic>Lateral region</italic>.</bold> Tutorium (<italic>tu</italic>) clearly visible as a strongly curving cuticular thickening. Between lamellae and tutorium, deep supratutorial depression (<italic>s.tu.d</italic>) running parallel to both structures (<xref ref-type="fig" rid="F7">Figure 24</xref>). Bothridia cup-shaped with smooth bothridial ring (<italic>bo. ri</italic>); <italic>bo.ri</italic> incomplete with <italic>bo.to</italic> clearly visible (<xref ref-type="fig" rid="F7">Figures 24</xref>); <italic>si</italic> uncinate with small barbs, curving upward (<xref ref-type="fig" rid="F7">Figure 27</xref>, pointed tip).</p><p>Lamellae with <italic>la.ti</italic>, round-polyhedral (<xref ref-type="fig" rid="F7">Figures 26</xref>, <xref ref-type="fig" rid="F7">27</xref>); <italic>le</italic> setae sausage-shaped, rough-barbate surface, viewing angle slightly changing observation (see both sides of drawing <xref ref-type="fig" rid="F7">Figure 27</xref>); <italic>ro</italic> small, philliform, barbate (<xref ref-type="fig" rid="F7">Figures 26</xref>, <xref ref-type="fig" rid="F7">27</xref>); <italic>n.a.d</italic> clearly discernible; <italic>d.sj</italic> hardly visible. Lateral view greatly assists in understanding of different setae directions, and perceiving complexity found at <italic>n.a.d</italic> level (<xref ref-type="fig" rid="F7">Figure 24</xref>).</p><p>Pedotectum I, prominent extended lamina, rounded apex. Pedotectum II, small polyhedral lamina, rounded edges. Humeral apophysis triangular; basally slightly convex and immediately concave; anterior tip overlapping posterior bothridial zone (<xref ref-type="fig" rid="F7">Figure 24</xref>).</p><p>Only two pairs of lyrifissures visible at level of <italic>h<sub>3</sub></italic> setae and between <italic>p<sub>3</sub></italic> and <italic>p<sub>2</sub></italic>. Discidium not discernible. Sejugal zone depressed. Semicircular ridges at level of acetabulum IV (<xref ref-type="fig" rid="F7">Figure 24</xref>).</p><p><bold><italic>Ventral region</italic>.</bold> Well described by <xref ref-type="bibr" rid="B24">Mahunka (2000</xref>: page 89 and Figure 6) only adding: the <italic>a.g.d</italic> is clearly visible.</p></tp:treatment-sec><ref-list><ref id="B25"><mixed-citation xmlns:xlink="http://www.w3.org/1999/xlink" xlink:type="simple"><person-group><name name-style="western"><surname>Mahunka</surname><given-names>S</given-names></name></person-group> (<year>2000</year>) <article-title><italic>Malgasodes</italic> gen.n.with two news species from Madagascar (Acari: Oribatida: Carabodidae).</article-title><source>International Journal of Acarology</source><volume>26</volume>(<issue>1</issue>): <fpage>87</fpage>–<lpage>91</lpage>. doi: <ext-link ext-link-type="doi" xlink:href="10.1080/01647950008683639" xlink:type="simple">10.1080/01647950008683639</ext-link></mixed-citation></ref><ref id="B24"><mixed-citation xmlns:xlink="http://www.w3.org/1999/xlink" xlink:type="simple"><person-group><name name-style="western"><surname>Mahunka</surname><given-names>S</given-names></name></person-group> (<year>1986</year>) <article-title>Oribatids from Africa (Acari: Oribatida) III.</article-title><source>Folia Entomologica Hungarica</source><volume>47</volume>(<issue>1/2</issue>): <fpage>41</fpage>–<lpage>76</lpage>.</mixed-citation></ref></ref-list></tp:taxon-treatment>
